# Supplementary material for: Prioritization of Vaccines for Inclusion into China’s Expanded Program on Immunization: Evidence from Experts’ Knowledge and Opinions
Source: Vaccines (Basel). 2022 Jun 24;10(7):1010. doi: 10.3390/vaccines10071010 (PMC9318118; doi:10.3390/vaccines10071010)
Supplement: Supplementary file 1 [file vaccines-10-01010-s001.zip]

Archive with 1 entries (1 files):
- vaccines-1779683-supplementary.pdf
